# Supplementary material for: Phylogenomics from transcriptomic “bycatch” clarify the origins and diversity of avian trypanosomes in North America
Source: PLoS One. 2020 Oct 8;15(10):e0240062. doi: 10.1371/journal.pone.0240062 (PMC7544035; doi:10.1371/journal.pone.0240062)
Supplement: S1 Appendix — (XLSX) [file pone.0240062.s004.xlsx]

## Sheet: S1_Appendix
Species	TriTryDB Isolate
Trypanosoma evansi	STIB805
Trypanosoma theileri	Edinburgh
Trypanosoma grayi	ANR4
Trypanosoma rangeli	SC58
Trypanosoma cruzi	CLBrenerEsmeraldo-like
Trypanosoma congolense	IL3000
Trypanosoma brucei	Lister427
Trypanosoma vivax	Y486
Leishmania braziliensis	MHOMBR75M2904
