# Supplementary material for: Phylogenomics from transcriptomic “bycatch” clarify the origins and diversity of avian trypanosomes in North America
Source: PLoS One. 2020 Oct 8;15(10):e0240062. doi: 10.1371/journal.pone.0240062 (PMC7544035; doi:10.1371/journal.pone.0240062)
Supplement: S2 Appendix — (XLSX) [file pone.0240062.s005.xlsx]

## Sheet: S2_Appendix
Tissue/Specimen Number	Host species	Sampling Site	Latitude	Longitude	Haplotype	GenBank Number
ANSP30240	Dumetella carolinenesis	Pennsylvania	39.984	-75.486	13	MT276437
ANSP30251	Dumetella carolinenesis	Pennsylvania	39.984	-75.486	2 (SNS-1)	MT276438
ANSP30252	Icterus galbula	Pennsylvania	39.984	-75.486	5	MT276439
ANSP30266	Dumetella carolinenesis	Pennsylvania	39.984	-75.486	2 (SNS-1)	MT276440
ANSP30275	Dumetella carolinenesis	Pennsylvania	39.984	-75.486	2 (SNS-1)	MT276441
ANSP30276	Dumetella carolinenesis	Pennsylvania	39.984	-75.486	2 (SNS-1)	MT276442
ANSP30286	Zonotrichia albicollis	Pennsylvania	39.984	-75.486	12 (avium-1)	MT276443
ANSP30298	Dumetella carolinenesis	Pennsylvania	39.984	-75.486	6	MT276444
ANSP30301	Dumetella carolinenesis	Pennsylvania	39.984	-75.486	2 (SNS-1)	MT276445
ANSP30302	Seiurus aurocapilla	Pennsylvania	39.984	-75.486	2 (SNS-1)	MT276446
ANSP30303	Hylocichla mustelina	Pennsylvania	39.984	-75.486	2 (SNS-1)	MT276447
ANSP30310	Dumetella carolinenesis	Pennsylvania	39.984	-75.486	2 (SNS-1)	MT276448
ANSP30311	Hylocichla mustelina	Pennsylvania	39.984	-75.486	2 (SNS-1)	MT276449
ANSP30313	Catharus minimus	Pennsylvania	39.984	-75.486	10	MT276450
ANSP30315	Poecile carolinensis	Pennsylvania	39.984	-75.486	2 (SNS-1)	MT276451
ANSP30322	Hylocichla mustelina	Pennsylvania	39.984	-75.486	9	MT276452
ANSP30324	Dumetella carolinenesis	Pennsylvania	39.984	-75.486	12 (avium-1)	MT276453
ANSP30325	Icterus galbula	Pennsylvania	39.984	-75.486	2 (SNS-1)	MT276454
ANSP30326	Seiurus aurocapilla	Pennsylvania	39.984	-75.486	5	MT276455
ANSP30334	Catharus fuscescens	Pennsylvania	39.984	-75.486	2 (SNS-1)	MT276499
ANSP30336	Catharus fuscescens	Pennsylvania	39.984	-75.486	2 (SNS-1)	MT276500
ANSP30340	Catharus fuscescens	Pennsylvania	39.984	-75.486	2 (SNS-1)	MT276501
ANSP30343	Dumetella carolinenesis	Pennsylvania	39.984	-75.486	2 (SNS-1)	MT276502
ANSP30374	Hylocichla mustelina	Pennsylvania	39.984	-75.486	2 (SNS-1)	MT276503
ANSP30373	Seiurus aurocapillus	Pennsylvania	39.984	-75.486	2 (SNS-1)	MT276504
ANSP30346	Hylocichla mustelina	Pennsylvania	39.984	-75.486	2 (SNS-1)	MT276505
ANSP30347	Hylocichla mustelina	Pennsylvania	39.984	-75.486	2 (SNS-1)	MT276506
ANSP30348	Catharus fuscescens	Pennsylvania	39.984	-75.486	2 (SNS-1)	MT276507
ANSP30349	Catharus fuscescens	Pennsylvania	39.984	-75.486	2 (SNS-1)	MT276508
ANSP30375	Hylocichla mustelina	Pennsylvania	39.984	-75.486	5	MT276509
ANSP30353	Hylocichla mustelina	Pennsylvania	39.984	-75.486	2 (SNS-1)	MT276510
ANSP30358	Hylocichla mustelina	Pennsylvania	39.984	-75.486	2 (SNS-1)	MT276511
ANSP30359	Dumetella carolinenesis	Pennsylvania	39.984	-75.486	2 (SNS-1)	MT276512
ANSP30366	Catharus fuscescens	Pennsylvania	39.984	-75.486	2 (SNS-1)	MT276513
ANSP30367	Pipilo erythrophthalmus	Pennsylvania	39.984	-75.486	5	MT276514
ANSP30380	Hylocichla mustelina	Pennsylvania	39.984	-75.486	2 (SNS-1)	MT276515
ANSP30371	Hylocichla mustelina	Pennsylvania	39.984	-75.486	5	MT276516
ANSP30382	Catharus fuscescens	Pennsylvania	39.984	-75.486	2 (SNS-1)	MT276517
ANSP30383	Hylocichla mustelina	Pennsylvania	39.984	-75.486	5	MT276518
ANSP30387	Dumetella carolinenesis	Pennsylvania	39.984	-75.486	2 (SNS-1)	MT276519
ANSP30388	Dumetella carolinenesis	Pennsylvania	39.984	-75.486	2 (SNS-1)	MT276520
ANSP30396	Hylocichla mustelina	Pennsylvania	39.984	-75.486	2 (SNS-1)	MT276521
ANSP30400	Catharus fuscescens	Pennsylvania	39.984	-75.486	2 (SNS-1)	MT276522
ANSP30401	Thryothorus ludovicianus	Pennsylvania	39.984	-75.486	2 (SNS-1)	MT276523
ANSP30402	Dumetella carolinenesis	Pennsylvania	39.984	-75.486	12 (avium-1)	MT276524
ANSP30405	Hylocichla mustelina	Pennsylvania	39.984	-75.486	2 (SNS-1)	MT276525
ANSP30406	Hylocichla mustelina	Pennsylvania	39.984	-75.486	2 (SNS-1)	MT276526
ANSP30408	Turdus migratorius	Pennsylvania	39.984	-75.486	12 (avium-1)	MT276527
ANSP30409	Hylocichla mustelina	Pennsylvania	39.984	-75.486	2 (SNS-1)	MT276528
ANSP30410	Dumetella carolinenesis	Pennsylvania	39.984	-75.486	2 (SNS-1)	MT276529
ANSP30411	Hylocichla mustelina	Pennsylvania	39.984	-75.486	2 (SNS-1)	MT276530
ANSP30413	Catharus fuscescens	Pennsylvania	39.984	-75.486	2 (SNS-1)	MT276531
ANSP30417	Cardinalis cardinalis	Pennsylvania	39.984	-75.486	2 (SNS-1)	MT276532
ANSP30458	Catharus fuscescens	Pennsylvania	39.984	-75.486	2 (SNS-1)	MT276533
ANSP30462	Dumetella carolinenesis	Pennsylvania	39.984	-75.486	12 (avium-1)	MT276534
ANSP30464	Dumetella carolinenesis	Pennsylvania	39.984	-75.486	2 (SNS-1)	MT276535
ANSP30465	Catharus fuscescens	Pennsylvania	39.984	-75.486	2 (SNS-1)	MT276536
ANSP35925	Hylocichla mustelina	Pennsylvania	39.984	-75.486	2 (SNS-1)	MT276537
ANSP35926	Dumetella carolinenesis	Pennsylvania	39.984	-75.486	2 (SNS-1)	MT276538
ANSP35927	Cardinalis cardinalis	Pennsylvania	39.984	-75.486	2 (SNS-1)	MT276539
ANSP35928	Dumetella carolinenesis	Pennsylvania	39.984	-75.486	13	MT276540
ANSP35929	Hylocichla mustelina	Pennsylvania	39.984	-75.486	2 (SNS-1)	MT276541
ANSP35930	Dumetella carolinenesis	Pennsylvania	39.984	-75.486	12 (avium-1)	MT276542
ANSP35933	Seiurus_aurocapilla	Pennsylvania	39.984	-75.486	5	MT276543
ANSP35934	Dumetella carolinenesis	Pennsylvania	39.984	-75.486	2 (SNS-1)	MT276544
ANSP35937	Dumetella carolinenesis	Pennsylvania	39.984	-75.486	2 (SNS-1)	MT276545
ANSP36005	Hylocichla mustelina	Pennsylvania	39.984	-75.486	2 (SNS-1)	MT276546
ANSP36008	Hylocichla mustelina	Pennsylvania	39.984	-75.486	2 (SNS-1)	MT276547
ANSP36012	Dumetella carolinenesis	Pennsylvania	39.984	-75.486	2 (SNS-1)	MT276548
ANSP36013	Dumetella carolinenesis	Pennsylvania	39.984	-75.486	2 (SNS-1)	MT276549
ANSP36014	Dumetella carolinenesis	Pennsylvania	39.984	-75.486	7	MT276550
ANSP36016	Hylocichla mustelina	Pennsylvania	39.984	-75.486	2 (SNS-1)	MT276551
ANSP36019	Hylocichla mustelina	Pennsylvania	39.984	-75.486	2 (SNS-1)	MT276552
ANSP36020	Hylocichla mustelina	Pennsylvania	39.984	-75.486	2 (SNS-1)	MT276553
ANSP36024	Hylocichla mustelina	Pennsylvania	39.984	-75.486	2 (SNS-1)	MT276554
ANSP36026	Dumetella carolinenesis	Pennsylvania	39.984	-75.486	2 (SNS-1)	MT276555
ANSP36028	Hylocichla mustelina	Pennsylvania	39.984	-75.486	2 (SNS-1)	MT276556
ANSP36029	Dumetella carolinensis	Pennsylvania	39.984	-75.486	2 (SNS-1)	MT276557
ANSP36030	Hylocichla mustelina	Pennsylvania	39.984	-75.486	2 (SNS-1)	MT276558
ANSP36031	Hylocichla mustelina	Pennsylvania	39.984	-75.486	2 (SNS-1)	MT276559
ANSP36032	Thryothorus ludovicianus	Pennsylvania	39.984	-75.486	5	MT276560
ANSP36034	Dumetella carolinensis	Pennsylvania	39.984	-75.486	5	MT276561
ANSP36036	Seiurus aurocapilla	Pennsylvania	39.984	-75.486	2 (SNS-1)	MT276562
ANSP36039	Catharus fuscescens	Pennsylvania	39.984	-75.486	2 (SNS-1)	MT276563
ANSP36053	Hylocichla mustelina	Pennsylvania	39.984	-75.486	15	MT276564
ANSP36054	Dumetella carolinenesis	Pennsylvania	39.984	-75.486	2 (SNS-1)	MT276565
ANSP36055	Dumetella carolinenesis	Pennsylvania	39.984	-75.486	5	MT276566
ANSP36056	Dumetella carolinenesis	Pennsylvania	39.984	-75.486	2 (SNS-1)	MT276567
ANSP36058	Catharus fuscescens	Pennsylvania	39.984	-75.486	2 (SNS-1)	MT276568
ANSP36059	Hylocichla mustelina	Pennsylvania	39.984	-75.486	2 (SNS-1)	MT276569
ANSP36061	Dumetella carolinensis	Pennsylvania	39.984	-75.486	2 (SNS-1)	MT276570
ANSP36062	Hylocichla mustelina	Pennsylvania	39.984	-75.486	2 (SNS-1)	MT276571
ANSP36063	Hylocichla mustelina	Pennsylvania	39.984	-75.486	2 (SNS-1)	MT276572
ANSP36064	Hylocichla mustelina	Pennsylvania	39.984	-75.486	1	MT276573
ANSP36066	Hylocichla mustelina	Pennsylvania	39.984	-75.486	2 (SNS-1)	MT276574
ANSP36067	Dumetella carolinenesis	Pennsylvania	39.984	-75.486	2 (SNS-1)	MT276575
ANSP36070	Cardinalis cardinalis	Pennsylvania	39.984	-75.486	2 (SNS-1)	MT276576
ANSP36071	Thryothorus ludovicianus	Pennsylvania	39.984	-75.486	3	MT276577
ANSP36073	Dumetella carolinenesis	Pennsylvania	39.984	-75.486	2 (SNS-1)	MT276578
ANSP36074	Thryothorus ludovicianus	Pennsylvania	39.984	-75.486	2 (SNS-1)	MT276579
AMNH DOT23242 (PRS4422)	Zonotrichia leucophrys	Alaska	63.3239	-148.232	12 (avium-1)	MT276456
AMNH DOT23243 (PRS4423)	Passerella iliaca	Alaska	63.3239	-148.232	12 (avium-1)	MT276457
AMNH DOT23244 (PRS4424)	Turdus migratorius	Alaska	63.3239	-148.232	12 (avium-1)	MT276458
AMNH DOT23245 (PRS4425)	Zonotrichia leucophrys	Alaska	63.3239	-148.232	12 (avium-1)	MT276459
AMNH DOT23246 (PRS4426)	Catharus minimus	Alaska	63.3239	-148.232	12 (avium-1)	MT276460
AMNH DOT23248 (PRS4428)	Passerella iliaca	Alaska	63.3239	-148.232	12 (avium-1)	MT276461
AMNH DOT23268 (PRS4448)	Acanthis flammea	Alaska	63.0388	-147.004	12 (avium-1)	MT276462
AMNH DOT23273 (PRS4453)	Setophaga striata	Alaska	63.0762	-146.224	12 (avium-1)	MT276463
AMNH DOT23282 (SCG215)	Setophaga coronata	Alaska	65.2304	-146.944	12 (avium-1)	MT276464
AMNH DOT23283 (SCG216)	Junco hyemalis	Alaska	65.2304	-146.944	12 (avium-1)	MT276465
AMNH DOT23285 (SCG218)	Empidonax flaviventris	Alaska	65.2304	-146.944	14	MT276466
AMNH DOT23286 (SCG219)	Catharus ustulatus	Alaska	65.2304	-146.944	12 (avium-1)	MT276467
AMNH DOT23290 (SCG223)	Cardellina pusilla	Alaska	65.2304	-146.944	12 (avium-1)	MT276468
AMNH DOT23291 (SCG224)	Junco hyemalis	Alaska	65.2304	-146.944	12 (avium-1)	MT276469
AMNH DOT23292 (SCG225)	Zonotrichia leucophrys	Alaska	65.2304	-146.944	12 (avium-1)	MT276470
AMNH DOT23293 (SCG226)	Catharus ustulatus	Alaska	65.2304	-146.944	12 (avium-1)	MT276471
AMNH DOT23294 (SCG227)	Melospiza lincolnii	Alaska	65.2304	-146.944	12 (avium-1)	MT276472
AMNH DOT23296 (SCG229)	Junco hyemalis	Alaska	65.2304	-146.944	12 (avium-1)	MT276473
AMNH DOT23297 (SCG230)	Zonotrichia leucophrys	Alaska	65.2304	-146.944	12 (avium-1)	MT276474
AMNH DOT23298 (SCG231)	Setophaga townsendi	Alaska	65.1634	-147.321	12 (avium-1)	MT276475
AMNH DOT23299 (SCG232)	Junco hyemalis	Alaska	65.1634	-147.321	12 (avium-1)	MT276476
AMNH DOT23300 (SCG233)	Setophaga coronata	Alaska	65.1634	-147.321	12 (avium-1)	MT276477
AMNH DOT23302 (SCG235)	Setophaga townsendi	Alaska	65.1634	-147.321	17	MT276478
AMNH DOT23303 (SCG236)	Catharus ustulatus	Alaska	65.1634	-147.321	2 (SNS-1)	MT276479
AMNH DOT23304 (SCG237)	Catharus ustulatus	Alaska	65.1634	-147.321	12 (avium-1)	MT276480
AMNH DOT23306 (SCG239)	Empidonax hammondii	Alaska	65.1634	-147.321	12 (avium-1)	MT276481
AMNH DOT23307 (SCG240)	Junco hyemalis	Alaska	65.1634	-147.321	12 (avium-1)	MT276482
AMNH DOT23309 (SCG242)	Setophaga coronata	Alaska	65.1634	-147.321	12 (avium-1)	MT276483
AMNH DOT23314 (SCG247)	Zonotrichia leucophrys	Alaska	63.3239	-148.232	12 (avium-1)	MT276484
AMNH DOT23315 (SCG248)	Acanthis flammea	Alaska	63.3239	-148.232	12 (avium-1)	MT276485
AMNH DOT23317 (SCG251)	Setophaga striata	Alaska	63.3239	-148.232	12 (avium-1)	MT276486
AMNH DOT23318 (SCG252)	Zonotrichia leucophrys	Alaska	63.3239	-148.232	12 (avium-1)	MT276487
AMNH DOT23319 (SCG253)	Zonotrichia leucophrys	Alaska	63.3239	-148.232	12 (avium-1)	MT276488
AMNH DOT23320 (SCG254)	Zonotrichia leucophrys	Alaska	63.3239	-148.232	12 (avium-1)	MT276489
AMNH DOT23322 (SCG256)	Setophaga coronata	Alaska	63.3239	-148.232	12 (avium-1)	MT276490
AMNH DOT23323 (SCG257)	Loxia leucoptera	Alaska	63.3239	-148.232	12 (avium-1)	MT276491
AMNH DOT23329 (SCG263)	Zonotrichia leucophrys	Alaska	63.3239	-148.232	12 (avium-1)	MT276492
AMNH DOT23330 (SCG264)	Passerella iliaca	Alaska	63.3239	-148.232	12 (avium-1)	MT276493
AMNH DOT23331 (SCG265)	Catharus minimus	Alaska	63.3239	-148.232	12 (avium-1)	MT276494
AMNH DOT23332 (SCG266)	Setophaga coronata	Alaska	63.3239	-148.232	12 (avium-1)	MT276495
AMNH DOT23333 (SCG267)	Phylloscopus borealis	Alaska	63.0388	-147.004	12 (avium-1)	MT276496
AMNH DOT23337 (SCG271)	Setophaga petechia	Alaska	63.0388	-147.004	11	MT276497
AMNH DOT24378 (SCG296)	Vireo olivaceus	New York	40.9461	-72.764	2 (SNS-1)	MT276498
